# Supplementary material for: Phase-shifting the circadian glucocorticoid profile induces disordered feeding behaviour by dysregulating hypothalamic neuropeptide gene expression
Source: Commun Biol. 2023 Sep 29;6:998. doi: 10.1038/s42003-023-05347-3 (PMC10541449; doi:10.1038/s42003-023-05347-3)
Supplement: Supplementary file 4 — Supplementary Data 1 [file 42003_2023_5347_MOESM4_ESM.xlsx]

## Sheet: Fig. 2a Food intake
Food intake (g/day)
in-phase							Sham
	Day1	Day2	Day3	Day4			Day1
1	12	14	10	16		1	19
2	13	14	16	24		2	16
3	13	18	15	15		3	18
4	11	12	13	16		4	18
5	17	17	21	19		5	16
6	16	20	13	16		6	11
7	15	17	15	20		7	11
8	14	18	14	15		8	20
out-of phase
	Day1	Day2	Day3	Day4
1	13	13	14	14
2	16	17	13	22
3	15	16	17	20
4	10	15	14	18
5	12	15	17	16
6	14	16	12	15
7	15	14	17	15
8	18	9	10	17

## Sheet: Fig. 2b Food intake
Food intake (g/12h)
in-phase ZT0-ZT12	out-of-phase ZT0-ZT12	in-phase ZT12-ZT24	out-of-phase ZT12-ZT24	Sham ZT0-ZT12	Sham ZT12-ZT24
2	10	8	5	2	17
2	11	4	12	1	15
2	11	5	10	2	16
0	11	5	5	3	15
1	16	6	6	2	14
0	16	4	10	1	10
0	15	5	10	1	10
1	13	7	11	3	17
2	12	8	5
2	12	4	13
4	14	6	10
0	12	11	4
4	13	7	8
3	17	8	8
1	16	4	10
4	14	5	4
0	10	5	9
1	15	3	10
2	13	6	11
2	11	8	6
2	19	8	9
2	11	6	6
2	13	7	11
2	12	8	2
1	15	8	6
4	20	9	13
2	13	7	8
1	15	7	11
3	16	7	9
0	16	6	9
3	17	8	9
0	15	10	7

## Sheet: Fig. 2d Cumulative food intake
Cumulative food intake (g)
in-phase
	0h	12h	24h	36h	48h	60h	72h	84h	96h
1	0	10	12	24	26	36	36	51	52
2	0	11	13	25	27	42	43	63	67
3	0	11	13	27	31	44	46	59	61
4	0	11	11	23	23	34	36	51	52
5	0	16	17	30	34	53	55	71	74
6	0	16	16	33	36	47	49	65	65
7	0	15	15	31	32	45	47	64	67
8	0	13	14	28	32	44	46	61	61
out-of-phase
	0h	12h	24h	36h	48h	60h	72h	84h	96h
1	0	5	13	18	26	35	40	46	54
2	0	12	16	29	33	43	46	59	68
3	0	10	15	25	29	39	46	54	61
4	0	5	10	14	25	31	39	50	57
5	0	6	12	20	27	36	44	53	60
6	0	10	14	22	30	36	42	51	57
7	0	6	12	21	29	40	47	56	64
8	0	11	18	22	27	29	37	44	54

## Sheet: Fig. 3c ISHH
Npy ARC
	in-phase ZT1	in-phase ZT13	out-of-phase ZT1	out-of-phase ZT13	Sham ZT1	Sham ZT13
1	1.02443	1.50431	1.85718	0.867973	1.06913	2.31369
2	1.19105	1.75152	1.52598	0.729124	1.14499	1.37121
3	0.981761	1.7163	2.56971	1.59744	0.823948	1.53614
4	1.5568	2.4119	1.45994	1.48433	1.21814	1.39695
5	1.22322	1.63706	1.50227	1.37934	1.11147	1.70682
6	0.976004	1.74136			0.782632	2.06647
7					0.849686	1.70039
8						1.24388
Agrp ARC
	in-phase ZT1	in-phase ZT13	out-of-phase ZT1	out-of-phase ZT13	Sham ZT1	Sham ZT13
1	0.903728	1.65305	1.36413	1.23224	1.03581	1.8855
2	0.727373	1.28158	1.42679	1.04725	1.10091	1.75061
3	1.3009	1.53636	1.48176	1.20785	0.63957	1.42491
4	1.25888	2.32958	1.59752	0.965077	1.22811	1.87537
5	1.3236	1.89076	1.91721	1.15325	1.20184	1.42848
6	0.806357	1.43767			0.90748	1.57088
7					0.88628	1.33242
8						1.12173
Pmch LHA
	in-phase ZT1	in-phase ZT13	out-of-phase ZT1	out-of-phase ZT13	Sham ZT1	Sham ZT13
1	0.792937	1.90686	1.61199	1.20949	1.14331	1.64266
2	0.942774	1.56931	1.51408	1.17893	1.21889	1.07002
3	1.05239	1.57263	1.32877	1.02012	1.01724	1.48379
4	0.943415	1.39282	1.126	0.855916	1.14517	1.72818
5	1.08353	1.34304	1.19149	0.885563	0.820126	1.52407
6	1.39122	1.95462			0.827658	1.28609
7					0.827605	1.40762
8						1.57327

## Sheet: Fig. 3d ISHH
Pomc ARC
	in-phase ZT1	in-phase ZT13	out-of-phase ZT1	out-of-phase ZT13	Sham ZT1	Sham ZT13
1	1.22738	0.637395	0.758148	1.14938	0.976556	0.80191
2	0.98081	0.804949	0.91233	1.10278	1.01161	0.656035
3	1.06327	0.730999	0.86026	0.875051	0.942315	0.611664
4	0.964399	0.703849	0.843242	0.934211	1.04666	0.760579
5	0.979392	0.771722	0.575398	1.15829	0.901389	0.782865
6	0.918205	0.754501			0.948191	0.759971
7					1.17329	0.795832
8						0.613893
Cartpt ARC
	in-phase ZT1	in-phase ZT13	out-of-phase ZT1	out-of-phase ZT13	Sham ZT1	Sham ZT13
1	1.11157	0.48011	0.749949	1.11153	0.907606	0.614635
2	0.835012	0.828151	0.812622	0.89699	0.878958	0.867183
3	0.947472	0.658349	0.712771	0.891845	1.21411	0.767935
4	0.842985	0.574398	0.77169	0.972875	0.786338	0.829635
5	0.862779	0.731082	0.726956	0.711056	1.02234	0.907235
6	0.95526	0.614264			1.00444	0.954472
7					1.18621	0.879607
8						0.760332

## Sheet: Fig. 4c ISHH
Crh PVN
	in-phase ZT1	in-phase ZT13	out-of-phase ZT1	out-of-phase ZT13	Sham ZT1	Sham ZT13
1	1.29596	1.06665	0.926759	1.98141	1.15857	1.73811
2	0.798361	2.18275	1.47782	2.27968	1.00969	1.80156
3	0.803357	1.61621	1.08114	1.78008	0.803357	1.73711
4	1.31994	1.7541		1.63269	0.792866	1.45883
5	0.833833	1.20604			1.23551	1.17006
6
7
8
Pomc ant PIT
	in-phase ZT1	in-phase ZT13	out-of-phase ZT1	out-of-phase ZT13	Sham ZT1	Sham ZT13
1	1.69741	3.01328	3.03774	4.13836	0.98812	2.8812
2	1.39413	1.8833	1.54577	4.16771	0.52341	2.18169
3	1.60447	4.29979	3.12089	4.62264	1.73655	2.48498
4	1.77568	3.33613	1.60936	3.79595	1.03215	2.31377
5	1.32075	1.99092	2.34312	4.95038	0.895178	2.52411
6	1.80992	3.43885			0.944095	2.70999
7					0.880503	2.97414
8						1.83927

## Sheet: Fig. 4d ACTH
ACTH (ng/mL)
	in-phase ZT1	out-of-phase-phase ZT1	in-phase ZT13	out-of-phase ZT13
1	79.7561	634.407	1606.64	1898.07
2	148.771	58.4493	374.579	1504.24
3	52.5604	86.9168	172.696	1922.39
4	138.897	237.558	836.268	868.721
5	91.2982	29.0569	103.842	2172.88
6	115.005	46.6794	103.546	2342.15
7	43.5283	49.1223	619.896	2694.81
8	71.0934	45.3973	279.496	1318
9			1170.72	1553.16
10			587.011

## Sheet: Fig. 4e CORT
CORT (ng/mL)
	in-phase ZT1	out-of-phase-phase ZT1	in-phase ZT13	out-of-phase ZT13
1	40.2641	417.614	222.818	73.1419
2	60.2954	457.54	293.128	62.5201
3	22.6418	315.147	296.033	106.273
4	196.747	262.825	249.553	112.442
5	61.213	309.838	269.652	204.37
6	84.2278	422.269	390.372	274.938
7	229.048	453.612	236.989	298.204
8	130.365	490.958	224.557
9			144.51
10			233.103

## Sheet: Fig. 5b ISHH
Oxt SON								Avp SON
	in-phase ZT1	in-phase ZT13	out-of-phase ZT1	out-of-phase ZT13	Sham ZT1	Sham ZT13			in-phase ZT1	in-phase ZT13	out-of-phase ZT1	out-of-phase ZT13	Sham ZT1	Sham ZT13
1	1.06689	0.66039	0.597617	0.800001	0.976529	0.609352		1	0.972925	0.424061	0.668712	0.933698	1.11941	0.495908
2	1.03255	0.542504	0.522516	0.822854	0.951947	0.454581		2	1.24803	0.54587	0.537044	1.01669	1.0698	0.77932
3	0.958553	0.856452	0.521802	1.05604	0.818472	0.565901		3	1.1337	0.752378	0.817102	0.83078	0.656634	0.534722
4	0.72645	0.621947	0.583504	0.823446	1.12869	0.55023		4	0.88771	0.315826	0.559703	1.2695	1.22945	0.705667
5	0.876846	0.465967	0.657217	0.925142	0.86206	0.48387		5	1.00725	0.741074	0.951298	1.17825	1.15177	0.937879
6	1.0428	0.825102			1.04028	0.759748		6	0.971841	0.929053			0.782314	1.0776
7					1.22202	0.742746		7					0.990628	0.692454
8						0.476452		8						0.711448
Oxt PVN								Avp PVN
	in-phase ZT1	in-phase ZT13	out-of-phase ZT1	out-of-phase ZT13	Sham ZT1	Sham ZT13			in-phase ZT1	in-phase ZT13	out-of-phase ZT1	out-of-phase ZT13	Sham ZT1	Sham ZT13
1	1.12507	0.417295	0.767819	0.979669	1.01532	0.758559		1	0.807475	0.798341	0.504848	1.13364	0.992616	0.526311
2	0.804837	0.713737	0.939373	1.13602	0.672648	0.623872		2	0.814902	0.775393	0.499724	0.673057	0.758906	0.385877
3	1.0282	0.554459	0.631898	0.77609	1.23185	0.859141		3	0.722814	0.487693	0.729201	1.42483	1.36297	0.466528
4	0.978792	0.769062	0.982671	1.0944	0.888226	0.99598		4	0.987269	0.528167	0.837849	0.998037	1.36772	0.688058
5	1.10041	0.707983	0.852696	1.32271	1.10024	0.852571		5	1.45424	0.833542	0.860054	1.11389	0.721106	1.19172
6	0.894431	0.87971			1.15814	0.691079		6	1.40553	1.16469			0.668155	0.820843
7					0.933582	0.592185		7					1.12852	0.408305
8						0.6021		8						0.558096

## Sheet: Fig. 6c activity
in-phase						out-of-phase
	ZT12-ZT18	ZT18-ZT24	ZT0-ZT6	ZT6-ZT12			ZT12-ZT18	ZT18-ZT24	ZT0-ZT6	ZT6-ZT12
1	4311.6	4943.75	2055.5	1713.5		1	3623.5	3649.75	2321.75	1812.75
2	5094.85	3670	2661	1953.25		2	4275.3	4137.25	2985.25	1970.25
3	4621.25	4630	2140.5	1334.25		3	4554.8	4254.5	3534.75	2628
4	5159.2	7420	1973.25	1464.75		4	4120.55	4344.25	2860.75	1717.5
5	3037.8	3116.2	2063.05	1140.5		5	2561.45	4434.25	2129.5	1802.25
6	5876	5023	3447.35	1398.5		6	4370.05	6837.75	4263.5	2098.5
7	3352.4	3713.2	1988.65	1509.25		7	3965.95	4047.25	3056.5	2614.5
8	6477.8	7225.4	3125.25	1644.5		8	3721.5	5774.5	2411	1869.75
9	4289.25	4757.75	1946.25	2907		9	3789.55	4679	2175.5	1814.25
10	6101.65	6089.5	2342.25	2083.25		10	6482.6	7175.6	3292.45	3248.75
11	6413.4	6223.4	1923.5	1956.5		11	4749.6	5449.4	2592.25	1509.5
12	6287.6	6308	2240.45	1796.25		12

[truncated: 12 more sheets: Fig. 6d CBT, Fig. 7b ISHH, Fig. 7c ISHH, Fig. 7d ISHH, Fig. 8b CORT, Fig. 8c ChIP assay, S Fig. 2a Water intake, S Fig. 2b Water intake, S Fig. 2d Cumulative water, S Fig. 3a Body weight, S Fig. 3b Fat mass, S Fig. 5a and 5c CBT]
